# Supplementary material for: A database of annual atmospheric acid and nutrient deposition to China’s forests
Source: Sci Data. 2018 Oct 16;5:180223. doi: 10.1038/sdata.2018.223 (PMC6190741; doi:10.1038/sdata.2018.223)
Supplement: Supplementary file 1 [file sdata2018223-isa1.zip]

Archive with 3 entries (3 files):
- i_Investigation.txt
- s_Du396_study.txt
- a_Du396_assay.txt
