# Supplementary material for: A database of annual atmospheric acid and nutrient deposition to China’s forests
Source: Sci Data. 2018 Oct 16;5:180223. doi: 10.1038/sdata.2018.223 (PMC6190741; doi:10.1038/sdata.2018.223)
Supplement: Supplementary file 1 [file sdata2018223-isa1.zip › i_Investigation.txt]

# Investigation File generated for Scientific Data with Investigation File Authoring Tool version 0.1.0 on 11/09/2018 - This metadata file is CC0
ONTOLOGY SOURCE REFERENCE
Term Source Name	GAZ	UO	ERO	ENVO	IAO	OBI
Term Source File	http://data.bioontology.org/ontologies/GAZ	http://data.bioontology.org/ontologies/UO	http://data.bioontology.org/ontologies/ERO	http://data.bioontology.org/ontologies/ENVO	http://data.bioontology.org/ontologies/IAO	http://data.bioontology.org/ontologies/OBI
Term Source Version	$Revision: 1.512 $	unknown	2013-08-02		2015-02-23	2014-08-18
Term Source Description	Gazetteer	Units of Measurement Ontology	Eagle-I Research Resource Ontology	Environment Ontology	Information Artifact Ontology	Ontology for Biomedical Investigations
INVESTIGATION
Investigation Identifier
Investigation Title
Investigation Description
Investigation Submission Date
Investigation Public Release Date
INVESTIGATION PUBLICATIONS
Investigation PubMed ID
Investigation Publication DOI
Investigation Publication Author List
Investigation Publication Title
Investigation Publication Status
Investigation Publication Status Term Accession Number
Investigation Publication Status Term Source REF
INVESTIGATION CONTACTS
Investigation Person Last Name
Investigation Person Mid Initials
Investigation Person First Name
Investigation Person Address
Investigation Person Phone
Investigation Person Fax
Investigation Person Email
Investigation Person Affiliation
Investigation Person Roles
Investigation Person Roles Term Accession Number
Investigation Person Roles Term Source REF
STUDY
Study Identifier	10.1038/sdata.2018.223
Study Title	A database of annual atmospheric acid and nutrient deposition to China’s forests
Study Submission Date	24/07/2018
Study Public Release Date	16/10/2018
Study Description	http://www.nature.com/articles/sdata2018223#abstract
Study File Name	s_Du396_study.txt
Comment[Subject Keywords]	///;//
Comment[Manuscript Licence]	CC BY-4.0
Comment[Experimental Metadata Licence]	CC0
Comment[Supplementary Information File Name]	
Comment[Supplementary Information File Type]	x-zip-compressed
Comment[Supplementary Information File URL]	http://www.nature.com/articles/sdata2018223#supplementary-information
Comment[Data Repository]	figshare
Comment[Data Record Accession]	10.6084/m9.figshare.6853931.v5
Comment[Data Record URI]	https://doi.org/10.6084/m9.figshare.6853931.v5
STUDY DESIGN DESCRIPTORS
Study Design Type	data integration objective
Study Design Type Term Accession Number	ERO:0100092
Study Design Type Term Source REF	ERO
STUDY PUBLICATIONS
Study PubMed ID	""	""	""
Study Publication DOI	doi:10.1016/j.atmosenv.2014.09.005	doi:10.1038/srep12625	doi:10.1016/j.atmosenv.2018.04.042
Study Publication Author List	""	""	""
Study Publication Title	Inorganic nitrogen deposition in China's forests: Status and characteristics	Imbalanced phosphorus and nitrogen deposition in China's forests	Bulk deposition of base cationic nutrients in China's forests: Annual rates and spatial characteristics
Study Publication Status	published	published	published
Study Publication Status Term Accession Number			
Study Publication Status Term Source REF			
STUDY FACTORS
Study Factor Name	forest type	year
Study Factor Type	forest biome	temporal_interval
Study Factor Type Term Accession Number	ENVO:01000174	http://www.ifomis.org/bfo/1.1/span#TemporalInterval
Study Factor Type Term Source REF	ENVO	ERO
STUDY ASSAYS
Study Assay Measurement Type	environmental monitoring
Study Assay Measurement Type Term Accession Number	ENVO:02500041
Study Assay Measurement Type Term Source REF	ENVO
Study Assay Technology Type	data item extraction from journal article
Study Assay Technology Type Term Accession Number	IAO:0000443
Study Assay Technology Type Term Source REF	IAO
Study Assay Technology Platform	""
Study Assay File Name	a_Du396_assay.txt
STUDY PROTOCOLS
Study Protocol Name	Database structure	Data compilation
Study Protocol Type	information acquisition	digital curation
Study Protocol Type Term Accession Number	OBI:0600013	OBI:0302914
Study Protocol Type Term Source REF	OBI	OBI
Study Protocol Description		
Study Protocol URI	""	""
Study Protocol Version		
Study Protocol Parameters Name	""	""
Study Protocol Parameters Name Term Accession Number	""	""
Study Protocol Parameters Name Term Source REF	""	""
Study Protocol Components Name	""	""
Study Protocol Components Type	""	""
Study Protocol Components Type Term Accession Number	""	""
Study Protocol Components Type Term Source REF	""	""
STUDY CONTACTS
Study Person Last Name	Du
Study Person First Name	Enzai
Study Person Mid Initials	
Study Person Email	enzaidu@bnu.edu.cn
Study Person Phone	
Study Person Fax	
Study Person Address	
Study Person Affiliation	State Key Laboratory of Earth Surface Processes and Resource Ecology, Faculty of Geographical Science, Beijing Normal University, Beijing, 100875, China
Study Person Roles	
Study Person Roles Term Accession Number	
Study Person Roles Term Source REF	
Comment[Study Person ORCID]	
Comment[Funder]	
Comment[FundRef ID]	
Comment[Funder Term Source REF]	
Comment[Grant Identifier]	
