# Supplementary material for: A database of annual atmospheric acid and nutrient deposition to China’s forests
Source: Sci Data. 2018 Oct 16;5:180223. doi: 10.1038/sdata.2018.223 (PMC6190741; doi:10.1038/sdata.2018.223)
Supplement: Supplementary file 1 [file sdata2018223-isa1.zip › s_Du396_study.txt]

Source Name	Characteristics[geographical location]	Term Source REF	Term Accession Number	Characteristics[environment type]	Term Source REF	Term Accession Number	Characteristics[latitude]	Unit	Term Source REF	Term Accession Number	Characteristics[longitude]	Unit	Term Source REF	Term Accession Number	Protocol REF	Sample Name	Factor Value[forest type]	Factor Value[year]
scientific literature reference Caietal2003	China	GAZ	GAZ:00002845	forest ecosystem	ENVO	ENVO:01001243	115.07	degree	UO	UO:0000185	26.75	degree	UO	UO:0000185	Database structure	Caietal2003	evergreen conifer forest; mixed forest	2001/2002
scientific literature reference Chang2007	China	GAZ	GAZ:00002845	forest ecosystem	ENVO	ENVO:01001243	103.89	degree	UO	UO:0000185	31.69	degree	UO	UO:0000185	Database structure	Chang2007	evergreen conifer forest	2005/2006
scientific literature reference Chen1997	China	GAZ	GAZ:00002845	forest ecosystem	ENVO	ENVO:01001243	115.47	degree	UO	UO:0000185	40.02	degree	UO	UO:0000185	Database structure	Chen1997	deciduous conifer forest; evergreen conifer forest; deciduous broadleaved forest	1994
scientific literature reference Chen2015	China	GAZ	GAZ:00002845	forest ecosystem	ENVO	ENVO:01001243	101.25	degree	UO	UO:0000185	37.23	degree	UO	UO:0000185	Database structure	Chen2015	deciduous conifer forest; evergreen conifer forest; deciduous broadleaved forest	2013
scientific literature reference Chenetal2003	China	GAZ	GAZ:00002845	forest ecosystem	ENVO	ENVO:01001243	115.07	degree	UO	UO:0000185	26.75	degree	UO	UO:0000185	Database structure	Chenetal2003	evergreen broadleaved forest	1999/2000
scientific literature reference Chenetal2004	China	GAZ	GAZ:00002845	forest ecosystem	ENVO	ENVO:01001243	113.2	degree	UO	UO:0000185	22.85	degree	UO	UO:0000185	Database structure	Chenetal2004	mixed forest	2002/2003
scientific literature reference Chenetal2006	China	GAZ	GAZ:00002845	forest ecosystem	ENVO	ENVO:01001243	112.9	degree	UO	UO:0000185	27.83	degree	UO	UO:0000185	Database structure	Chenetal2006	evergreen conifer forest	2003/2004
scientific literature reference Chenetal2009	China	GAZ	GAZ:00002845	forest ecosystem	ENVO	ENVO:01001243	106.43	degree	UO	UO:0000185	28.63	degree	UO	UO:0000185	Database structure	Chenetal2009	evergreen broadleaved forest	2004
scientific literature reference Dengetal2007	China	GAZ	GAZ:00002845	forest ecosystem	ENVO	ENVO:01001243	108.32	degree	UO	UO:0000185	23.48	degree	UO	UO:0000185	Database structure	Dengetal2007	evergreen broadleaved forest	2006
scientific literature reference Duetal2013	China	GAZ	GAZ:00002845	forest ecosystem	ENVO	ENVO:01001243	109.33	degree	UO	UO:0000185	35.47	degree	UO	UO:0000185	Database structure	Duetal2013	deciduous conifer forest	2011
scientific literature reference FanHong2001	China	GAZ	GAZ:00002845	forest ecosystem	ENVO	ENVO:01001243	118.1	degree	UO	UO:0000185	26.55	degree	UO	UO:0000185	Database structure	FanHong2001_1	evergreen conifer forest	1994/1996
scientific literature reference FanHong2001	China	GAZ	GAZ:00002845	forest ecosystem	ENVO	ENVO:01001243	118.08	degree	UO	UO:0000185	26.57	degree	UO	UO:0000185	Database structure	FanHong2001_2	evergreen conifer forest	1994/1996
scientific literature reference Ganetal1997	China	GAZ	GAZ:00002845	forest ecosystem	ENVO	ENVO:01001243	101.02	degree	UO	UO:0000185	24.53	degree	UO	UO:0000185	Database structure	Ganetal1997	evergreen broadleaved forest	1991/1993
scientific literature reference Gongetal2005	China	GAZ	GAZ:00002845	forest ecosystem	ENVO	ENVO:01001243	104.13	degree	UO	UO:0000185	32.95	degree	UO	UO:0000185	Database structure	Gongetal2005	evergreen conifer forest; deciduous broadleaved forest	2002/2003
scientific literature reference Guan2013	China	GAZ	GAZ:00002845	forest ecosystem	ENVO	ENVO:01001243	122.33	degree	UO	UO:0000185	53.46	degree	UO	UO:0000185	Database structure	Guan2013	deciduous conifer forest	2012
scientific literature reference Guoetal2012	China	GAZ	GAZ:00002845	forest ecosystem	ENVO	ENVO:01001243	106.37	degree	UO	UO:0000185	29.75	degree	UO	UO:0000185	Database structure	Guoetal2012	mixed forest	2009/2011
scientific literature reference Huangetal2000	China	GAZ	GAZ:00002845	forest ecosystem	ENVO	ENVO:01001243	112.57	degree	UO	UO:0000185	23.17	degree	UO	UO:0000185	Database structure	Huangetal2000	mixed forest	1993/1995
scientific literature reference Jin2008	China	GAZ	GAZ:00002845	forest ecosystem	ENVO	ENVO:01001243	94.02	degree	UO	UO:0000185	29.16	degree	UO	UO:0000185	Database structure	Jin2008	evergreen conifer forest	2006/2007
scientific literature reference Kangetal2006	China	GAZ	GAZ:00002845	forest ecosystem	ENVO	ENVO:01001243	109.75	degree	UO	UO:0000185	26.83	degree	UO	UO:0000185	Database structure	Kangetal2006	evergreen conifer forest	1999/2002
scientific literature reference Langetal2012	China	GAZ	GAZ:00002845	forest ecosystem	ENVO	ENVO:01001243	128.87	degree	UO	UO:0000185	47.18	degree	UO	UO:0000185	Database structure	Langetal2012	evergreen conifer forest; deciduous broadleaved forest; mixed forest	2010
scientific literature reference Lietal1996	China	GAZ	GAZ:00002845	forest ecosystem	ENVO	ENVO:01001243	115.08	degree	UO	UO:0000185	26.08	degree	UO	UO:0000185	Database structure	Lietal1996	evergreen conifer forest	1993/1994
scientific literature reference Lietal2010	China	GAZ	GAZ:00002845	forest ecosystem	ENVO	ENVO:01001243	107	degree	UO	UO:0000185	26.5	degree	UO	UO:0000185	Database structure	Lietal2010	evergreen conifer forest; mixed forest	2007/2008
scientific literature reference Lietal2014a	China	GAZ	GAZ:00002845	forest ecosystem	ENVO	ENVO:01001243	113.87	degree	UO	UO:0000185	24.66	degree	UO	UO:0000185	Database structure	Lietal2014a	evergreen broadleaved forest	2013
scientific literature reference Lietal2014b	China	GAZ	GAZ:00002845	forest ecosystem	ENVO	ENVO:01001243	120.01	degree	UO	UO:0000185	30.08	degree	UO	UO:0000185	Database structure	Lietal2014b	evergreen broadleaved forest	2009
scientific literature reference Linetal2000	China	GAZ	GAZ:00002845	forest ecosystem	ENVO	ENVO:01001243	121.57	degree	UO	UO:0000185	24.57	degree	UO	UO:0000185	Database structure	Linetal2000	evergreen broadleaved forest	1994/1996
scientific literature reference Liu2016	China	GAZ	GAZ:00002845	forest ecosystem	ENVO	ENVO:01001243	117.55	degree	UO	UO:0000185	29.58	degree	UO	UO:0000185	Database structure	Liu2016_1	evergreen broadleaved forest	2014/2015
scientific literature reference Liu2016	China	GAZ	GAZ:00002845	forest ecosystem	ENVO	ENVO:01001243	117.35	degree	UO	UO:0000185	30.02	degree	UO	UO:0000185	Database structure	Liu2016_2	evergreen broadleaved forest	2014/2015
scientific literature reference Liuetal2000	China	GAZ	GAZ:00002845	forest ecosystem	ENVO	ENVO:01001243	112.88	degree	UO	UO:0000185	22.67	degree	UO	UO:0000185	Database structure	Liuetal2000	evergreen conifer forest; evergreen broadleaved forest	1996
scientific literature reference Liuetal2001	China	GAZ	GAZ:00002845	forest ecosystem	ENVO	ENVO:01001243	117.02	degree	UO	UO:0000185	40.51	degree	UO	UO:0000185	Database structure	Liuetal2001	deciduous broadleaved forest	1999
scientific literature reference Liuetal2002	China	GAZ	GAZ:00002845	forest ecosystem	ENVO	ENVO:01001243	101.02	degree	UO	UO:0000185	24.53	degree	UO	UO:0000185	Database structure	Liuetal2002	evergreen broadleaved forest	1998/1999
scientific literature reference Liuetal2003	China	GAZ	GAZ:00002845	forest ecosystem	ENVO	ENVO:01001243	112.57	degree	UO	UO:0000185	23.17	degree	UO	UO:0000185	Database structure	Liuetal2003_1	evergreen conifer forest	1999/2000
scientific literature reference Liuetal2003	China	GAZ	GAZ:00002845	forest ecosystem	ENVO	ENVO:01001243	112.57	degree	UO	UO:0000185	23.17	degree	UO	UO:0000185	Database structure	Liuetal2003_2	mixed forest	1999/2000
scientific literature reference Liuetal2014	China	GAZ	GAZ:00002845	forest ecosystem	ENVO	ENVO:01001243	108.5	degree	UO	UO:0000185	33.5	degree	UO	UO:0000185	Database structure	Liuetal2014_1	deciduous broadleaved forest	2015
scientific literature reference Liuetal2014	China	GAZ	GAZ:00002845	forest ecosystem	ENVO	ENVO:01001243	108.5	degree	UO	UO:0000185	33.5	degree	UO	UO:0000185	Database structure	Liuetal2014_2	deciduous conifer forest	2013
scientific literature reference Luetal2015	China	GAZ	GAZ:00002845	forest ecosystem	ENVO	ENVO:01001243	107.98	degree	UO	UO:0000185	25.24	degree	UO	UO:0000185	Database structure	Luetal2015	evergreen broadleaved forest	2007/2009
scientific literature reference Luetal2016	China	GAZ	GAZ:00002845	forest ecosystem	ENVO	ENVO:01001243	92.89	degree	UO	UO:0000185	28.5	degree	UO	UO:0000185	Database structure	Luetal2016	evergreen conifer forest	2013
scientific literature reference LuoWen2010	China	GAZ	GAZ:00002845	forest ecosystem	ENVO	ENVO:01001243	113.03	degree	UO	UO:0000185	28.11	degree	UO	UO:0000185	Database structure	LuoWen2010	deciduous conifer forest	2007/2008
scientific literature reference Moetal2002	China	GAZ	GAZ:00002845	forest ecosystem	ENVO	ENVO:01001243	112.57	degree	UO	UO:0000185	23.17	degree	UO	UO:0000185	Database structure	Moetal2002	evergreen conifer forest	1997/1999
scientific literature reference Shen2011	China	GAZ	GAZ:00002845	forest ecosystem	ENVO	ENVO:01001243	121.78	degree	UO	UO:0000185	29.8	degree	UO	UO:0000185	Database structure	Shen2011	evergreen broadleaved forest	2009/2010
scientific literature reference Shenetal2013	China	GAZ	GAZ:00002845	forest ecosystem	ENVO	ENVO:01001243	112.9	degree	UO	UO:0000185	22.68	degree	UO	UO:0000185	Database structure	Shenetal2013	evergreen broadleaved forest	2006/2007
scientific literature reference Shengetal2009	China	GAZ	GAZ:00002845	forest ecosystem	ENVO	ENVO:01001243	128.87	degree	UO	UO:0000185	47.18	degree	UO	UO:0000185	Database structure	Shengetal2009	deciduous conifer forest	2005
scientific literature reference Su2009	China	GAZ	GAZ:00002845	forest ecosystem	ENVO	ENVO:01001243	121.51	degree	UO	UO:0000185	50.83	degree	UO	UO:0000185	Database structure	Su2009	deciduous conifer forest	2008
scientific literature reference Sun2015	China	GAZ	GAZ:00002845	forest ecosystem	ENVO	ENVO:01001243	106.07	degree	UO	UO:0000185	28.1	degree	UO	UO:0000185	Database structure	Sun2015	evergreen broadleaved forest	2012/2013
scientific literature reference Tangetal2013	China	GAZ	GAZ:00002845	forest ecosystem	ENVO	ENVO:01001243	106.37	degree	UO	UO:0000185	29.75	degree	UO	UO:0000185	Database structure	Tangetal2013	evergreen broadleaved forest; mixed forest	2011/2014
scientific literature reference Tian2002	China	GAZ	GAZ:00002845	forest ecosystem	ENVO	ENVO:01001243	109.83	degree	UO	UO:0000185	26.75	degree	UO	UO:0000185	Database structure	Tian2002	evergreen conifer forest	1995/2000
scientific literature reference Tian2007	China	GAZ	GAZ:00002845	forest ecosystem	ENVO	ENVO:01001243	117.02	degree	UO	UO:0000185	40.51	degree	UO	UO:0000185	Database structure	Tian2007	evergreen conifer forest	2005
scientific literature reference Wanetal2010	China	GAZ	GAZ:00002845	forest ecosystem	ENVO	ENVO:01001243	110.93	degree	UO	UO:0000185	30.83	degree	UO	UO:0000185	Database structure	Wanetal2010	evergreen conifer forest; evergreen broadleaved forest; mixed forest	2006
scientific literature reference WangWang2011	China	GAZ	GAZ:00002845	forest ecosystem	ENVO	ENVO:01001243	116.92	degree	UO	UO:0000185	28.25	degree	UO	UO:0000185	Database structure	WangWang2011	evergreen conifer forest; evergreen broadleaved forest	2009/2010
scientific literature reference Wangetal2006	China	GAZ	GAZ:00002845	forest ecosystem	ENVO	ENVO:01001243	116.08	degree	UO	UO:0000185	40.06	degree	UO	UO:0000185	Database structure	Wangetal2006	evergreen conifer forest	2004
scientific literature reference Wu2009	China	GAZ	GAZ:00002845	forest ecosystem	ENVO	ENVO:01001243	128.87	degree	UO	UO:0000185	47.18	degree	UO	UO:0000185	Database structure	Wu2009	deciduous conifer forest; evergreen conifer forest; deciduous broadleaved forest	2008
scientific literature reference Wuetal2008	China	GAZ	GAZ:00002845	forest ecosystem	ENVO	ENVO:01001243	128.89	degree	UO	UO:0000185	47.18	degree	UO	UO:0000185	Database structure	Wuetal2008_1	deciduous conifer forest	2006
scientific literature reference Wuetal2008	China	GAZ	GAZ:00002845	forest ecosystem	ENVO	ENVO:01001243	128.89	degree	UO	UO:0000185	47.18	degree	UO	UO:0000185	Database structure	Wuetal2008_2	evergreen conifer forest	2006
scientific literature reference Xiaoetal2002	China	GAZ	GAZ:00002845	forest ecosystem	ENVO	ENVO:01001243	128.1	degree	UO	UO:0000185	42.7	degree	UO	UO:0000185	Database structure	Xiaoetal2002	mixed forest	2001
scientific literature reference Xinetal2004	China	GAZ	GAZ:00002845	forest ecosystem	ENVO	ENVO:01001243	94.58	degree	UO	UO:0000185	29.77	degree	UO	UO:0000185	Database structure	Xinetal2004	evergreen conifer forest	1997
scientific literature reference Xuetal2001	China	GAZ	GAZ:00002845	forest ecosystem	ENVO	ENVO:01001243	108.13	degree	UO	UO:0000185	31.92	degree	UO	UO:0000185	Database structure	Xuetal2001	evergreen conifer forest	1998/1999
scientific literature reference Yuetal2003	China	GAZ	GAZ:00002845	forest ecosystem	ENVO	ENVO:01001243	109.65	degree	UO	UO:0000185	26.8	degree	UO	UO:0000185	Database structure	Yuetal2003	evergreen conifer forest; evergreen broadleaved forest	2011
scientific literature reference Zeng2012	China	GAZ	GAZ:00002845	forest ecosystem	ENVO	ENVO:01001243	117.55	degree	UO	UO:0000185	29.58	degree	UO	UO:0000185	Database structure	Zeng2012_1	evergreen broadleaved forest	2010/2011
scientific literature reference Zeng2012	China	GAZ	GAZ:00002845	forest ecosystem	ENVO	ENVO:01001243	117.35	degree	UO	UO:0000185	30.02	degree	UO	UO:0000185	Database structure	Zeng2012_2	evergreen broadleaved forest	2010/2011
scientific literature reference Zeng2012	China	GAZ	GAZ:00002845	forest ecosystem	ENVO	ENVO:01001243	117.34	degree	UO	UO:0000185	31.8	degree	UO	UO:0000185	Database structure	Zeng2012_3	evergreen conifer forest	2010/2011
scientific literature reference Zhang2010	China	GAZ	GAZ:00002845	forest ecosystem	ENVO	ENVO:01001243	117.75	degree	UO	UO:0000185	30.38	degree	UO	UO:0000185	Database structure	Zhang2010_1	evergreen broadleaved forest	2008/2009
scientific literature reference Zhang2010	China	GAZ	GAZ:00002845	forest ecosystem	ENVO	ENVO:01001243	117.34	degree	UO	UO:0000185	31.8	degree	UO	UO:0000185	Database structure	Zhang2010_2	evergreen conifer forest	2008/2009
scientific literature reference Zhangetal1996	China	GAZ	GAZ:00002845	forest ecosystem	ENVO	ENVO:01001243	106.67	degree	UO	UO:0000185	29.43	degree	UO	UO:0000185	Database structure	Zhangetal1996	evergreen conifer forest	1991/1992
scientific literature reference Zhangetal2003	China	GAZ	GAZ:00002845	forest ecosystem	ENVO	ENVO:01001243	112.88	degree	UO	UO:0000185	27.67	degree	UO	UO:0000185	Database structure	Zhangetal2003	evergreen conifer forest	2001
scientific literature reference Zhangetal2007a	China	GAZ	GAZ:00002845	forest ecosystem	ENVO	ENVO:01001243	107.02	degree	UO	UO:0000185	27.08	degree	UO	UO:0000185	Database structure	Zhangetal2007a	evergreen broadleaved forest	2001/2005
scientific literature reference Zhangetal2007b	China	GAZ	GAZ:00002845	forest ecosystem	ENVO	ENVO:01001243	112.91	degree	UO	UO:0000185	27.87	degree	UO	UO:0000185	Database structure	Zhangetal2007b	evergreen conifer forest	2000/2002
scientific literature reference Zhangetal2011a	China	GAZ	GAZ:00002845	forest ecosystem	ENVO	ENVO:01001243	112.57	degree	UO	UO:0000185	23.17	degree	UO	UO:0000185	Database structure	Zhangetal2011a	evergreen conifer forest; evergreen broadleaved forest; mixed forest	2009/2010
scientific literature reference Zhangetal2011b Liuetal2011 Zhouetal2012	China	GAZ	GAZ:00002845	forest ecosystem	ENVO	ENVO:01001243	117.3	degree	UO	UO:0000185	41.83	degree	UO	UO:0000185	Database structure	Zhangetal2011b Liuetal2011 Zhouetal2012	deciduous conifer forest; deciduous broadleaved forest; mixed forest	2010
scientific literature reference ZHaoetal2008	China	GAZ	GAZ:00002845	forest ecosystem	ENVO	ENVO:01001243	127.57	degree	UO	UO:0000185	45.47	degree	UO	UO:0000185	Database structure	ZHaoetal2008	deciduous conifer forest	2004
scientific literature reference Zhaoetal2017	China	GAZ	GAZ:00002845	forest ecosystem	ENVO	ENVO:01001243	99.93	degree	UO	UO:0000185	38.42	degree	UO	UO:0000185	Database structure	Zhaoetal2017	evergreen conifer forest	2015
scientific literature reference Zhouetal2000 Xuetal2001	China	GAZ	GAZ:00002845	forest ecosystem	ENVO	ENVO:01001243	113.3	degree	UO	UO:0000185	23.18	degree	UO	UO:0000185	Database structure	Zhouetal2000_1 Xuetal2001_1	evergreen conifer forest; evergreen broadleaved forest	1998/1999
scientific literature reference Zhouetal2000 Xuetal2001	China	GAZ	GAZ:00002845	forest ecosystem	ENVO	ENVO:01001243	113.38	degree	UO	UO:0000185	23.18	degree	UO	UO:0000185	Database structure	Zhouetal2000_2 Xuetal2001_2	evergreen conifer forest	1998/1999
scientific literature reference Zhouetal2009	China	GAZ	GAZ:00002845	forest ecosystem	ENVO	ENVO:01001243	113.83	degree	UO	UO:0000185	23.7	degree	UO	UO:0000185	Database structure	Zhouetal2009	mixed forest	2006/2008
