# Supplementary material for: A database of annual atmospheric acid and nutrient deposition to China’s forests
Source: Sci Data. 2018 Oct 16;5:180223. doi: 10.1038/sdata.2018.223 (PMC6190741; doi:10.1038/sdata.2018.223)
Supplement: Supplementary file 1 [file sdata2018223-isa1.zip › a_Du396_assay.txt]

Sample Name	Protocol REF	Assay Name	Raw Data File	Comment[Data Repository]	Comment[Data Record Accession]	Comment[Data Record URI]
Caietal2003	Data compilation	Caietal2003	CFAND_2.0_Data_File.xlsx	figshare	doi:10.6084/m9.figshare.6853931.v5	https://doi.org/10.6084/m9.figshare.6853931.v5
Chang2007	Data compilation	Chang2007	CFAND_2.0_Data_File.xlsx	figshare	doi:10.6084/m9.figshare.6853931.v5	https://doi.org/10.6084/m9.figshare.6853931.v5
Chen1997	Data compilation	Chen1997	CFAND_2.0_Data_File.xlsx	figshare	doi:10.6084/m9.figshare.6853931.v5	https://doi.org/10.6084/m9.figshare.6853931.v5
Chen2015	Data compilation	Chen2015	CFAND_2.0_Data_File.xlsx	figshare	doi:10.6084/m9.figshare.6853931.v5	https://doi.org/10.6084/m9.figshare.6853931.v5
Chenetal2003	Data compilation	Chenetal2003	CFAND_2.0_Data_File.xlsx	figshare	doi:10.6084/m9.figshare.6853931.v5	https://doi.org/10.6084/m9.figshare.6853931.v5
Chenetal2004	Data compilation	Chenetal2004	CFAND_2.0_Data_File.xlsx	figshare	doi:10.6084/m9.figshare.6853931.v5	https://doi.org/10.6084/m9.figshare.6853931.v5
Chenetal2006	Data compilation	Chenetal2006	CFAND_2.0_Data_File.xlsx	figshare	doi:10.6084/m9.figshare.6853931.v5	https://doi.org/10.6084/m9.figshare.6853931.v5
Chenetal2009	Data compilation	Chenetal2009	CFAND_2.0_Data_File.xlsx	figshare	doi:10.6084/m9.figshare.6853931.v5	https://doi.org/10.6084/m9.figshare.6853931.v5
Dengetal2007	Data compilation	Dengetal2007	CFAND_2.0_Data_File.xlsx	figshare	doi:10.6084/m9.figshare.6853931.v5	https://doi.org/10.6084/m9.figshare.6853931.v5
Duetal2013	Data compilation	Duetal2013	CFAND_2.0_Data_File.xlsx	figshare	doi:10.6084/m9.figshare.6853931.v5	https://doi.org/10.6084/m9.figshare.6853931.v5
FanHong2001_1	Data compilation	FanHong2001_1	CFAND_2.0_Data_File.xlsx	figshare	doi:10.6084/m9.figshare.6853931.v5	https://doi.org/10.6084/m9.figshare.6853931.v5
FanHong2001_2	Data compilation	FanHong2001_2	CFAND_2.0_Data_File.xlsx	figshare	doi:10.6084/m9.figshare.6853931.v5	https://doi.org/10.6084/m9.figshare.6853931.v5
Ganetal1997	Data compilation	Ganetal1997	CFAND_2.0_Data_File.xlsx	figshare	doi:10.6084/m9.figshare.6853931.v5	https://doi.org/10.6084/m9.figshare.6853931.v5
Gongetal2005	Data compilation	Gongetal2005	CFAND_2.0_Data_File.xlsx	figshare	doi:10.6084/m9.figshare.6853931.v5	https://doi.org/10.6084/m9.figshare.6853931.v5
Guan2013	Data compilation	Guan2013	CFAND_2.0_Data_File.xlsx	figshare	doi:10.6084/m9.figshare.6853931.v5	https://doi.org/10.6084/m9.figshare.6853931.v5
Guoetal2012	Data compilation	Guoetal2012	CFAND_2.0_Data_File.xlsx	figshare	doi:10.6084/m9.figshare.6853931.v5	https://doi.org/10.6084/m9.figshare.6853931.v5
Huangetal2000	Data compilation	Huangetal2000	CFAND_2.0_Data_File.xlsx	figshare	doi:10.6084/m9.figshare.6853931.v5	https://doi.org/10.6084/m9.figshare.6853931.v5
Jin2008	Data compilation	Jin2008	CFAND_2.0_Data_File.xlsx	figshare	doi:10.6084/m9.figshare.6853931.v5	https://doi.org/10.6084/m9.figshare.6853931.v5
Kangetal2006	Data compilation	Kangetal2006	CFAND_2.0_Data_File.xlsx	figshare	doi:10.6084/m9.figshare.6853931.v5	https://doi.org/10.6084/m9.figshare.6853931.v5
Langetal2012	Data compilation	Langetal2012	CFAND_2.0_Data_File.xlsx	figshare	doi:10.6084/m9.figshare.6853931.v5	https://doi.org/10.6084/m9.figshare.6853931.v5
Lietal1996	Data compilation	Lietal1996	CFAND_2.0_Data_File.xlsx	figshare	doi:10.6084/m9.figshare.6853931.v5	https://doi.org/10.6084/m9.figshare.6853931.v5
Lietal2010	Data compilation	Lietal2010	CFAND_2.0_Data_File.xlsx	figshare	doi:10.6084/m9.figshare.6853931.v5	https://doi.org/10.6084/m9.figshare.6853931.v5
Lietal2014a	Data compilation	Lietal2014a	CFAND_2.0_Data_File.xlsx	figshare	doi:10.6084/m9.figshare.6853931.v5	https://doi.org/10.6084/m9.figshare.6853931.v5
Lietal2014b	Data compilation	Lietal2014b	CFAND_2.0_Data_File.xlsx	figshare	doi:10.6084/m9.figshare.6853931.v5	https://doi.org/10.6084/m9.figshare.6853931.v5
Linetal2000	Data compilation	Linetal2000	CFAND_2.0_Data_File.xlsx	figshare	doi:10.6084/m9.figshare.6853931.v5	https://doi.org/10.6084/m9.figshare.6853931.v5
Liu2016_1	Data compilation	Liu2016_1	CFAND_2.0_Data_File.xlsx	figshare	doi:10.6084/m9.figshare.6853931.v5	https://doi.org/10.6084/m9.figshare.6853931.v5
Liu2016_2	Data compilation	Liu2016_2	CFAND_2.0_Data_File.xlsx	figshare	doi:10.6084/m9.figshare.6853931.v5	https://doi.org/10.6084/m9.figshare.6853931.v5
Liuetal2000	Data compilation	Liuetal2000	CFAND_2.0_Data_File.xlsx	figshare	doi:10.6084/m9.figshare.6853931.v5	https://doi.org/10.6084/m9.figshare.6853931.v5
Liuetal2001	Data compilation	Liuetal2001	CFAND_2.0_Data_File.xlsx	figshare	doi:10.6084/m9.figshare.6853931.v5	https://doi.org/10.6084/m9.figshare.6853931.v5
Liuetal2002	Data compilation	Liuetal2002	CFAND_2.0_Data_File.xlsx	figshare	doi:10.6084/m9.figshare.6853931.v5	https://doi.org/10.6084/m9.figshare.6853931.v5
Liuetal2003_1	Data compilation	Liuetal2003_1	CFAND_2.0_Data_File.xlsx	figshare	doi:10.6084/m9.figshare.6853931.v5	https://doi.org/10.6084/m9.figshare.6853931.v5
Liuetal2003_2	Data compilation	Liuetal2003_2	CFAND_2.0_Data_File.xlsx	figshare	doi:10.6084/m9.figshare.6853931.v5	https://doi.org/10.6084/m9.figshare.6853931.v5
Liuetal2014_1	Data compilation	Liuetal2014_1	CFAND_2.0_Data_File.xlsx	figshare	doi:10.6084/m9.figshare.6853931.v5	https://doi.org/10.6084/m9.figshare.6853931.v5
Liuetal2014_2	Data compilation	Liuetal2014_2	CFAND_2.0_Data_File.xlsx	figshare	doi:10.6084/m9.figshare.6853931.v5	https://doi.org/10.6084/m9.figshare.6853931.v5
Luetal2015	Data compilation	Luetal2015	CFAND_2.0_Data_File.xlsx	figshare	doi:10.6084/m9.figshare.6853931.v5	https://doi.org/10.6084/m9.figshare.6853931.v5
Luetal2016	Data compilation	Luetal2016	CFAND_2.0_Data_File.xlsx	figshare	doi:10.6084/m9.figshare.6853931.v5	https://doi.org/10.6084/m9.figshare.6853931.v5
LuoWen2010	Data compilation	LuoWen2010	CFAND_2.0_Data_File.xlsx	figshare	doi:10.6084/m9.figshare.6853931.v5	https://doi.org/10.6084/m9.figshare.6853931.v5
Moetal2002	Data compilation	Moetal2002	CFAND_2.0_Data_File.xlsx	figshare	doi:10.6084/m9.figshare.6853931.v5	https://doi.org/10.6084/m9.figshare.6853931.v5
Shen2011	Data compilation	Shen2011	CFAND_2.0_Data_File.xlsx	figshare	doi:10.6084/m9.figshare.6853931.v5	https://doi.org/10.6084/m9.figshare.6853931.v5
Shenetal2013	Data compilation	Shenetal2013	CFAND_2.0_Data_File.xlsx	figshare	doi:10.6084/m9.figshare.6853931.v5	https://doi.org/10.6084/m9.figshare.6853931.v5
Shengetal2009	Data compilation	Shengetal2009	CFAND_2.0_Data_File.xlsx	figshare	doi:10.6084/m9.figshare.6853931.v5	https://doi.org/10.6084/m9.figshare.6853931.v5
Su2009	Data compilation	Su2009	CFAND_2.0_Data_File.xlsx	figshare	doi:10.6084/m9.figshare.6853931.v5	https://doi.org/10.6084/m9.figshare.6853931.v5
Sun2015	Data compilation	Sun2015	CFAND_2.0_Data_File.xlsx	figshare	doi:10.6084/m9.figshare.6853931.v5	https://doi.org/10.6084/m9.figshare.6853931.v5
Tangetal2013	Data compilation	Tangetal2013	CFAND_2.0_Data_File.xlsx	figshare	doi:10.6084/m9.figshare.6853931.v5	https://doi.org/10.6084/m9.figshare.6853931.v5
Tian2002	Data compilation	Tian2002	CFAND_2.0_Data_File.xlsx	figshare	doi:10.6084/m9.figshare.6853931.v5	https://doi.org/10.6084/m9.figshare.6853931.v5
Tian2007	Data compilation	Tian2007	CFAND_2.0_Data_File.xlsx	figshare	doi:10.6084/m9.figshare.6853931.v5	https://doi.org/10.6084/m9.figshare.6853931.v5
Wanetal2010	Data compilation	Wanetal2010	CFAND_2.0_Data_File.xlsx	figshare	doi:10.6084/m9.figshare.6853931.v5	https://doi.org/10.6084/m9.figshare.6853931.v5
WangWang2011	Data compilation	WangWang2011	CFAND_2.0_Data_File.xlsx	figshare	doi:10.6084/m9.figshare.6853931.v5	https://doi.org/10.6084/m9.figshare.6853931.v5
Wangetal2006	Data compilation	Wangetal2006	CFAND_2.0_Data_File.xlsx	figshare	doi:10.6084/m9.figshare.6853931.v5	https://doi.org/10.6084/m9.figshare.6853931.v5
Wu2009	Data compilation	Wu2009	CFAND_2.0_Data_File.xlsx	figshare	doi:10.6084/m9.figshare.6853931.v5	https://doi.org/10.6084/m9.figshare.6853931.v5
Wuetal2008_1	Data compilation	Wuetal2008_1	CFAND_2.0_Data_File.xlsx	figshare	doi:10.6084/m9.figshare.6853931.v5	https://doi.org/10.6084/m9.figshare.6853931.v5
Wuetal2008_2	Data compilation	Wuetal2008_2	CFAND_2.0_Data_File.xlsx	figshare	doi:10.6084/m9.figshare.6853931.v5	https://doi.org/10.6084/m9.figshare.6853931.v5
Xiaoetal2002	Data compilation	Xiaoetal2002	CFAND_2.0_Data_File.xlsx	figshare	doi:10.6084/m9.figshare.6853931.v5	https://doi.org/10.6084/m9.figshare.6853931.v5
Xinetal2004	Data compilation	Xinetal2004	CFAND_2.0_Data_File.xlsx	figshare	doi:10.6084/m9.figshare.6853931.v5	https://doi.org/10.6084/m9.figshare.6853931.v5
Xuetal2001	Data compilation	Xuetal2001	CFAND_2.0_Data_File.xlsx	figshare	doi:10.6084/m9.figshare.6853931.v5	https://doi.org/10.6084/m9.figshare.6853931.v5
Yuetal2003	Data compilation	Yuetal2003	CFAND_2.0_Data_File.xlsx	figshare	doi:10.6084/m9.figshare.6853931.v5	https://doi.org/10.6084/m9.figshare.6853931.v5
Zeng2012_1	Data compilation	Zeng2012_1	CFAND_2.0_Data_File.xlsx	figshare	doi:10.6084/m9.figshare.6853931.v5	https://doi.org/10.6084/m9.figshare.6853931.v5
Zeng2012_2	Data compilation	Zeng2012_2	CFAND_2.0_Data_File.xlsx	figshare	doi:10.6084/m9.figshare.6853931.v5	https://doi.org/10.6084/m9.figshare.6853931.v5
Zeng2012_3	Data compilation	Zeng2012_3	CFAND_2.0_Data_File.xlsx	figshare	doi:10.6084/m9.figshare.6853931.v5	https://doi.org/10.6084/m9.figshare.6853931.v5
Zhang2010_1	Data compilation	Zhang2010_1	CFAND_2.0_Data_File.xlsx	figshare	doi:10.6084/m9.figshare.6853931.v5	https://doi.org/10.6084/m9.figshare.6853931.v5
Zhang2010_2	Data compilation	Zhang2010_2	CFAND_2.0_Data_File.xlsx	figshare	doi:10.6084/m9.figshare.6853931.v5	https://doi.org/10.6084/m9.figshare.6853931.v5
Zhangetal1996	Data compilation	Zhangetal1996	CFAND_2.0_Data_File.xlsx	figshare	doi:10.6084/m9.figshare.6853931.v5	https://doi.org/10.6084/m9.figshare.6853931.v5
Zhangetal2003	Data compilation	Zhangetal2003	CFAND_2.0_Data_File.xlsx	figshare	doi:10.6084/m9.figshare.6853931.v5	https://doi.org/10.6084/m9.figshare.6853931.v5
Zhangetal2007a	Data compilation	Zhangetal2007a	CFAND_2.0_Data_File.xlsx	figshare	doi:10.6084/m9.figshare.6853931.v5	https://doi.org/10.6084/m9.figshare.6853931.v5
Zhangetal2007b	Data compilation	Zhangetal2007b	CFAND_2.0_Data_File.xlsx	figshare	doi:10.6084/m9.figshare.6853931.v5	https://doi.org/10.6084/m9.figshare.6853931.v5
Zhangetal2011a	Data compilation	Zhangetal2011a	CFAND_2.0_Data_File.xlsx	figshare	doi:10.6084/m9.figshare.6853931.v5	https://doi.org/10.6084/m9.figshare.6853931.v5
Zhangetal2011b Liuetal2011 Zhouetal2012	Data compilation	Zhangetal2011b Liuetal2011 Zhouetal2012	CFAND_2.0_Data_File.xlsx	figshare	doi:10.6084/m9.figshare.6853931.v5	https://doi.org/10.6084/m9.figshare.6853931.v5
ZHaoetal2008	Data compilation	ZHaoetal2008	CFAND_2.0_Data_File.xlsx	figshare	doi:10.6084/m9.figshare.6853931.v5	https://doi.org/10.6084/m9.figshare.6853931.v5
Zhaoetal2017	Data compilation	Zhaoetal2017	CFAND_2.0_Data_File.xlsx	figshare	doi:10.6084/m9.figshare.6853931.v5	https://doi.org/10.6084/m9.figshare.6853931.v5
Zhouetal2000_1 Xuetal2001_1	Data compilation	Zhouetal2000_1 Xuetal2001_1	CFAND_2.0_Data_File.xlsx	figshare	doi:10.6084/m9.figshare.6853931.v5	https://doi.org/10.6084/m9.figshare.6853931.v5
Zhouetal2000_2 Xuetal2001_2	Data compilation	Zhouetal2000_2 Xuetal2001_2	CFAND_2.0_Data_File.xlsx	figshare	doi:10.6084/m9.figshare.6853931.v5	https://doi.org/10.6084/m9.figshare.6853931.v5
Zhouetal2009	Data compilation	Zhouetal2009	CFAND_2.0_Data_File.xlsx	figshare	doi:10.6084/m9.figshare.6853931.v5	https://doi.org/10.6084/m9.figshare.6853931.v5
